# Supplementary material for: Stability of Nε-Carboxymethyllysine and Nε-Carboxyethyllysine in Canine Urine Under Extended Room Temperature Storage
Source: Animals (Basel). 2026 Mar 14;16(6):917. doi: 10.3390/ani16060917 (PMC13023234; doi:10.3390/ani16060917)
Supplement: Supplementary file 1 [file animals-16-00917-s001.zip]

Archive with 1 entries (1 files):
- animals-4167361-File S1.xlsx
