# Supplementary material for: Stability of Nε-Carboxymethyllysine and Nε-Carboxyethyllysine in Canine Urine Under Extended Room Temperature Storage
Source: Animals (Basel). 2026 Mar 14;16(6):917. doi: 10.3390/ani16060917 (PMC13023234; doi:10.3390/ani16060917)
Supplement: Supplementary file 1 [file animals-16-00917-s001.zip › animals-4167361-File S1.xlsx]

## Sheet: AGES SAMPLES 
DOG	HR	SAMPLE ID- 1 AGES	CCRCCode		DOG (cont)	HR (cont)	SAMPLE ID- 1 AGES (cont)	CCRCCode (cont)
1	0	D1H0	NC1		5	0	D5H0	NC45
1	1	D1H1	NC2		5	1	D5H1	NC46
1	3	D1H3	NC3		5	3	D5H3	NC47
1	6	D1H6	NC4		5	6	D5H6	NC48
1	12	D1H12	NC5		5	12	D5H12	NC49
1	24	D1H24	NC6		5	24	D5H24	NC50
1	36	D1H36	NC7		5	36	D5H36	NC51
1	48	D1H48	NC8		5	48	D5H48	NC52
1	72	D1H72	NC9		5	72	D5H72	NC53
1	120	D1H120	NC10		5	120	D5H120	NC54
1	168	D1H168	NC11		5	168	D5H168	NC55
2	0	D2H0	NC12		6	0	D6H0	NC56
2	1	D2H1	NC13		6	1	D6H1	NC57
2	3	D2H3	NC14		6	3	D6H3	NC58
2	6	D2H6	NC15		6	6	D6H6	NC59
2	12	D2H6	NC16		6	12	D6H12	NC60
2	24	D2H24	NC17		6	24	D6H24	NC61
2	36	D2H36	NC18		6	36	D6H36	NC62
2	48	D2H48	NC19		6	48	D6H48	NC63
2	72	D2H72	NC20		6	72	D6H72	NC64
2	120	D2H120	NC21		6	120	D6H120	NC65
2	168	D2H168	NC22		6	168	D6H168	NC66
3	0	D3H0	NC23		7	0	D7H0	NC67
3	1	D3H1	NC24		7	1	D7H1	NC68
3	3	D3H3	NC25		7	3	D7H3	NC69
3	6	D3H6	NC26		7	6	D7H6	NC70
3	12	D3H12	NC27		7	12	D7H12	NC71
3	24	D3H24	NC28		7	24	D7H24	NC72
3	36	D3H36	NC29		7	36	D7H36	NC73
3	48	D3H48	NC30		7	48	D7H48	NC74
3	72	D3H72	NC31		7	72	D7H72	NC75
3	120	D3H120	NC32		7	120	D7H120	NC76
3	168	D3H168	NC33		7	168	D7H168	NC77
4	0	D4H0	NC34		8	0	D8H0	NC78
4	1	D4H1	NC35		8	1	D8H1	NC79
4	3	D4H3	NC36		8	3	D8H3	NC80
4	6	D4H6	NC37		8	6	D8H6	NC81
4	12	D4H12	NC38		8	12	D8H12	NC82
4	24	D4H24	NC39		8	24	D8H24	NC83
4	36	D4H36	NC40		8	36	D8H36	NC84
4	48	D4H48	NC41		8	48	D8H48	NC85
4	72	D4H72	NC42		8	72	D8H72	NC86
4	120	D4H120	NC43		8	120	D8H120	NC87
4	168	D4H168	NC44		8	168	D8H168	NC88

## Sheet: Targets
	MH+
Pyrraline	255.134
MG-H1	229.13
MG-H2	229.13
Argpyrimidine	255.145
GOLD	328.211
MOLD	342.226
CML	205.118
CML-d3	208.137
CEL	219.134
CEL-d4	223.159

## Sheet: N1
						1uM standards			true value mM			true value ug/mL
	Area CML	Area CML-d3	Area CEL	Area CEL-d4		CML	CEL		CML	CEL		CML	CEL				ratio/CML/CEL (w/w)
NC1	1460714	3893018	1260498	8894018		0.375214	0.141724		0.0187607	0.00708621		3.84594	1.54479		NC1	D1H0	2.48961
NC2	1826573	3436438	1472586	8781577		0.531531	0.16769		0.0265765	0.00838452		5.44819	1.82783		NC2	D1H1	2.9807
NC3	1480690	4030038	1150517	10453077		0.367413	0.110065		0.0183707	0.00550325		3.76599	1.19971		NC3	D1H3	3.13909
NC4	2760715	3925265	2582032	10618117		0.703319	0.243172		0.035166	0.0121586		7.20902	2.65058		NC4	D1H6	2.71979
NC5	3241912	4221762	2515428	10826464		0.767905	0.232341		0.0383952	0.011617		7.87103	2.53251		NC5	D1H12	3.10799
NC6	2231559	5045613	1996399	12338369		0.442277	0.161804		0.0221139	0.00809021		4.53334	1.76366		NC6	D1H24	2.57041
NC7	2450719	5183544	1905307	12395635		0.472788	0.153708		0.0236394	0.00768539		4.84608	1.67542		NC7	D1H36	2.89246
NC8	2399229	5270566	1812548	12457062		0.455213	0.145504		0.0227606	0.00727518		4.66593	1.58599		NC8	D1H48	2.94197
NC9	2603246	4954401	2349906	11818133		0.525441	0.198839		0.0262721	0.00994195		5.38577	2.16735		NC9	D1H72	2.48496
NC10	2412617	5404139	2033907	12498842		0.446439	0.162728		0.0223219	0.00813638		4.576	1.77373		NC10	D1H120	2.57987
NC11	2759485	5693921	2132693	13396085		0.484637	0.159203		0.0242319	0.00796014		4.96753	1.73531		NC11	D1H168	2.86262
NC12	2239033	5780490	1220521	12821995		0.387343	0.0951896		0.0193672	0.00475948		3.97027	1.03757		NC12	D2H0	3.82652
NC13	2293280	5767811	1277235	13486020		0.3976	0.0947081		0.01988	0.0047354		4.0754	1.03232		NC13	D2H1	3.94781
NC14	2105637	5840094	1202944	13904026		0.360548	0.0865177		0.0180274	0.00432588		3.69562	0.943043		NC14	D2H3	3.91883
NC15	4390813	5121418	3036410	11577141		0.857343	0.262276		0.0428672	0.0131138		8.78777	2.85881		NC15	D2H6	3.07392
NC16	2083560	6151194	999898	13494576		0.338724	0.0740963		0.0169362	0.00370481		3.47193	0.80765		NC16	D2H6	4.2988
NC17	2302763	6391657	1265372	14037802		0.360276	0.0901403		0.0180138	0.00450702		3.69283	0.98253		NC17	D2H24	3.7585
NC18	2671770	5977657	1580298	13456277		0.446959	0.117439		0.022348	0.00587197		4.58133	1.28009		NC18	D2H36	3.57891
NC19	2506969	6127498	1267650	13892753		0.409134	0.0912454		0.0204567	0.00456227		4.19363	0.994575		NC19	D2H48	4.2165
NC20	2635794	5824299	1407926	13701249		0.452551	0.102759		0.0226276	0.00513795		4.63865	1.12007		NC20	D2H72	4.14138
NC21	2362975	6186678	1303037	14077281		0.381946	0.0925631		0.0190973	0.00462816		3.91494	1.00894		NC21	D2H120	3.88026
NC22	2180137	6512395	1240308	14985461		0.334767	0.0827674		0.0167384	0.00413837		3.43136	0.902165		NC22	D2H168	3.80348
NC23	2513194	6162960	1408832	14347158		0.40779	0.0981959		0.0203895	0.00490979		4.17985	1.07034		NC23	D3H0	3.90518
NC24	2438427	6505836	1490793	14641304		0.374806	0.101821		0.0187403	0.00509105		3.84176	1.10985		NC24	D3H1	3.46152
NC25	2335754	6500734	1407301	14506711		0.359306	0.0970103		0.0179653	0.00485052		3.68289	1.05741		NC25	D3H3	3.48292
NC26	2483821	6395988	1494232	14064223		0.38834	0.106243		0.019417	0.00531217		3.98049	1.15805		NC26	D3H6	3.43722
NC27	2899394	6099237	1623901	13827510		0.47537	0.11744		0.0237685	0.00587199		4.87254	1.28009		NC27	D3H12	3.80639
NC28	2311531	6456452	1148869	14464971		0.358019	0.0794242		0.0179009	0.00397121		3.66969	0.865724		NC28	D3H24	4.23887
NC29	1882015	6662652	1114286	14818929		0.282472	0.0751934		0.0141236	0.00375967		2.89534	0.819608		NC29	D3H36	3.53259
NC30	2245350	6414216	1414801	14669764		0.350058	0.0964433		0.0175029	0.00482217		3.5881	1.05123		NC30	D3H48	3.41323
NC31	10972354	5124222	5479615	10109617		2.14127	0.54202		0.107064	0.027101		21.948	5.90802		NC31	D3H72	3.71496
NC32	2456086	8077751	1349548	16244510		0.304056	0.0830772		0.0152028	0.00415386		3.11657	0.905541		NC32	D3H120	3.44167
NC33	4964261	7119432	2252538	13519917		0.697283	0.166609		0.0348642	0.00833044		7.14715	1.81604		NC33	D3H168	3.93558
NC34	15785180	6045902	14783671	15369733		2.61089	0.961869		0.130544	0.0480935		26.7616	10.4844		NC34	D4H0	2.55252
NC35	5496196	6261364	2604820	13478130		0.877795	0.193263		0.0438898	0.00966314		8.9974	2.10656		NC35	D4H1	4.27113
NC36	5621530	6103256	6916141	13773343		0.921071	0.50214		0.0460535	0.025107		9.44097	5.47332		NC36	D4H3	1.72491
NC37	3843703	6252418	4436162	20088745		0.614755	0.220828		0.0307377	0.0110414		6.30124	2.40703		NC37	D4H6	2.61785
NC38	5734835	8631910	4447895	20644532		0.664376	0.215451		0.0332188	0.0107726		6.80986	2.34842		NC38	D4H12	2.89976
NC39	6258689	9127860	5387541	21783551		0.685669	0.247322		0.0342834	0.0123661		7.02811	2.6958		NC39	D4H24	2.60705
NC40	5863010	9869336	4847569	23079369		0.594063	0.210039		0.0297032	0.010502		6.08915	2.28943		NC40	D4H36	2.65968
NC41	7786211	9701197	7541100	22500321		0.802603	0.335155		0.0401302	0.0167578		8.22668	3.65319		NC41	D4H48	2.25192
NC42	5223023	10012312	4539894	23764453		0.52166	0.191037		0.026083	0.00955186		5.34702	2.08231		NC42	D4H72	2.56783
NC43	6376106	10015854	5380349	24831479		0.636601	0.216675		0.0318301	0.0108337		6.52516	2.36175		NC43	D4H120	2.76285
NC44	7951197	10452290	6839133	23762187		0.760713	0.287816		0.0380357	0.0143908		7.79731	3.13719		NC44	D4H168	2.48544
NC45	27088439	5999612	11045147	14867847		4.51503	0.742888		0.225752	0.0371444		46.2791	8.09748		NC45	D5H0	5.71524
NC46	25743430	6516085	10208322	15834821		3.95075	0.644676		0.197538	0.0322338		40.4952	7.02696		NC46	D5H1	5.76283
NC47	36315431	4928395	15053162	13226213		7.36861	1.13813		0.368431	0.0569065		75.5283	12.4056		NC47	D5H3	6.08823
NC48	27414087	6267941	10427893	15834011		4.3737	0.658576		0.218685	0.0329288		44.8304	7.17847		NC48	D5H6	6.24512
NC49	37832498	4810704	15369369	12373684		7.86423	1.2421		0.393212	0.0621051		80.6084	13.5389		NC49	D5H12	5.95383
NC50	29192750	6728645	9795210	14866826		4.33858	0.658864		0.216929	0.0329432		44.4704	7.18161		NC50	D5H24	6.19226
NC51	38199022	4036340	13318070	9617687		9.46378	1.38475		0.473189	0.0692374		97.0037	15.0937		NC51	D5H36	6.42675
NC52	44225691	4587737	17846644	11399222		9.63998	1.5656		0.481999	0.0782801		98.8098	17.0651		NC52	D5H48	5.79018
NC53	36507015	5407593	13928831	13719039		6.75107	1.01529		0.337553	0.0507646		69.1984	11.0667		NC53	D5H72	6.25286
NC54	28196566	6803255	9925046	14890252		4.14457	0.666547		0.207228	0.0333273		42.4818	7.26536		NC54	D5H120	5.84718
NC55	28404727	6810937	9573308	15355138		4.17046	0.62346		0.208523	0.031173		42.7472	6.79571		NC55	D5H168	6.29032
NC56	28724493	5571659	9924166	13146406		5.15547	0.754896		0.257773	0.0377448		52.8435	8.22836		NC56	D6H0	6.42212
NC57	30422666	5596366	10397410	12806715		5.43615	0.811872		0.271807	0.0405936		55.7205	8.8494		NC57	D6H1	6.29653
NC58	29418619	5116922	11581837	12253163		5.74928	0.945212		0.287464	0.0472606		58.9301	10.3028		NC58	D6H3	5.71981
NC59	30871643	4837719	12110001	12634012		6.38145	0.958524		0.319072	0.0479262		65.4098	10.4479		NC59	D6H6	6.26057
NC60	24092529	3233663	9256963	8143371		7.45054	1.13675		0.372527	0.0568374		76.368	12.3906		NC60	D6H12	6.1634
NC61	27403001	7391165	11558265	20840672		3.70753	0.554601		0.185377	0.0277301		38.0022	6.04515		NC61	D6H24	6.2864
NC62	27072126	7671512	11024532	20425646		3.52892	0.53974		0.176446	0.026987		36.1714	5.88316		NC62	D6H36	6.14829
NC63	28286130	7707203	10199521	20699503		3.67009	0.492742		0.183505	0.0246371		37.6184	5.37089		NC63	D6H48	7.00413
NC64	28323061	7533136	10381493	19754935		3.7598	0.525514		0.18799	0.0262757		38.5379	5.7281		NC64	D6H72	6.72787
NC65	34323092	6979278	13601248	19104647		4.91786	0.711934		0.245893	0.0355967		50.408	7.76008		NC65	D6H120	6.49581
NC66	16909758	5075024	5965082	13508987		3.33196	0.441564		0.166598	0.0220782		34.1526	4.81305		NC66	D6H168	7.09583
NC67	12385437	9580164	4337743	26368668		1.29282	0.164504		0.064641	0.00822518		13.2514	1.79309		NC67	D7H0	7.39027
NC68	4136291	4573459	1442598	12466019		0.904412	0.115722		0.0452206	0.00578612		9.27022	1.26137		NC68	D7H1	7.3493
NC69	10404339	10271039	3620100	27477582		1.01298	0.131747		0.0506489	0.00658737		10.383	1.43605		NC69	D7H3	7.23029
NC70	5877637	10749460	2259843	30729487		0.546784	0.0735399		0.0273392	0.00367699		5.60454	0.801585		NC70	D7H6	6.99182
NC71	11954901	10725191	4133533	27806468		1.11466	0.148654		0.0557328	0.00743268		11.4252	1.62032		NC71	D7H12	7.0512
NC72	11306557	10436158	3774317	27396789		1.0834	0.137765		0.0541701	0.00688825		11.1049	1.50164		NC72	D7H24	7.39517
NC73	12324898	10766056	4341620	28161129		1.14479	0.154171		0.0572396	0.00770853		11.7341	1.68046		NC73	D7H36	6.98268
NC74	17832738	10027291	6396985	26141012		1.77842	0.244711		0.088921	0.0122355		18.2288	2.66735		NC74	D7H48	6.83406
NC75	9187099	10993317	3225421	30557626		0.835699	0.105552		0.0417849	0.0052776		8.56591	1.15052		NC75	D7H72	7.44527
NC76	14572919	10406762	4863433	28208208		1.40033	0.172412		0.0700166	0.0086206		14.3534	1.87929		NC76	D7H120	7.63767
NC77	16158537	9911324	5294769	26508680		1.63031	0.199737		0.0815155	0.00998686		16.7107	2.17714		NC77	D7H168	7.67554
NC78	14857426	7559423	11345695	20667124		1.96542	0.548973		0.0982709	0.0274487		20.1455	5.98381		NC78	D8H0	3.36668
NC79	10518034	9148615	8202632	23022504		1.14969	0.356288		0.0574843	0.0178144		11.7843	3.88353		NC79	D8H1	3.03442
NC80	10265327	6373003	7021270	15970132		1.61075	0.43965		0.0805376	0.0219825		16.5102	4.79219		NC80	D8H3	3.44524
NC81	13588555	8307847	9174175	20910045		1.63563	0.438745		0.0817814	0.0219372		16.7652	4.78232		NC81	D8H6	3.50566
NC82	15203782	7689118	10563930	19627537		1.97731	0.53822		0.0988656	0.026911		20.2674	5.8666		NC82	D8H12	3.45472
NC83	7598220	10022068	5399437	25413847		0.758149	0.21246		0.0379074	0.010623		7.77103	2.31582		NC83	D8H24	3.35563
NC84	13249258	7899857	9865748	21113688		1.67715	0.467268		0.0838576	0.0233634		17.1908	5.09322		NC84	D8H36	3.37523
NC85	21188106	6776924	16586410	17117677		3.12651	0.968964		0.156325	0.0484482		32.0467	10.5617		NC85	D8H48	3.03424
NC86	13887559	7774957	10004956	20537396		1.78619	0.487158		0.0893096	0.0243579		18.3085	5.31002		NC86	D8H72	3.44791
NC87	21892069	6907383	17555196	17278320		3.16937	1.01602		0.158469	0.0508012		32.4861	11.0747		NC87	D8H120	2.93337
NC88	15478791	8071819	10581344	20170344		1.91763	0.524599		0.0958817	0.02623		19.6557	5.71813		NC88	D8H168	3.43744

## Sheet: N2
						1uM standards			true value mM			true value ug/mL
	Area CML	Area CML-d3	Area CEL	Area CEL-d4		CML	CEL		CML	CEL		CML	CEL				ratio/CML/CEL (w/w)
NC1	2473559	6463163	2077621	14966696		0.382716	0.138816		0.0191358	0.00694081		3.92284	1.5131		NC1	D1H0	2.59259
NC2	2995838	6074850	2426487	14665681		0.493154	0.165453		0.0246577	0.00827267		5.05483	1.80344		NC2	D1H1	2.80288
NC3	2775319	6396233	2254955	14727066		0.433899	0.153116		0.0216949	0.00765582		4.44746	1.66897		NC3	D1H3	2.6648
NC4	2895445	6379405	2383730	14566611		0.453874	0.163643		0.0226937	0.00818217		4.65221	1.78371		NC4	D1H6	2.60816
NC5	2897268	6181072	2477212	14345871		0.468732	0.172678		0.0234366	0.00863388		4.80451	1.88219		NC5	D1H12	2.55262
NC6	2718339	6489161	2274732	15545715		0.418905	0.146325		0.0209452	0.00731627		4.29377	1.59495		NC6	D1H24	2.69211
NC7	2758886	6286964	2397838	14473881		0.438826	0.165667		0.0219413	0.00828333		4.49797	1.80577		NC7	D1H36	2.49089
NC8	2952482	6319349	2211711	14826409		0.467213	0.149174		0.0233606	0.00745869		4.78893	1.62599		NC8	D1H48	2.94523
NC9	3082826	6622986	2343130	14925249		0.465474	0.156991		0.0232737	0.00784955		4.77111	1.7112		NC9	D1H72	2.78816
NC10	2922401	6397839	2376001	15067985		0.456779	0.157685		0.022839	0.00788427		4.68199	1.71877		NC10	D1H120	2.72403
NC11	3065715	6446439	2360722	15041232		0.475567	0.15695		0.0237784	0.0078475		4.87456	1.71076		NC11	D1H168	2.84936
NC12	2375709	6364028	1435264	15555921		0.373303	0.0922648		0.0186651	0.00461324		3.82635	1.00569		NC12	D2H0	3.80472
NC13	2445788	6457374	1526725	15012773		0.378759	0.101695		0.0189379	0.00508475		3.88228	1.10848		NC13	D2H1	3.50236
NC14	2298079	6716727	1427956	14962455		0.342143	0.0954359		0.0171071	0.0047718		3.50696	1.04025		NC14	D2H3	3.37126
NC15	2711931	6561095	1601742	14538928		0.413335	0.110169		0.0206668	0.00550846		4.23668	1.20084		NC15	D2H6	3.52809
NC16	2208453	6646428	1338725	15310196		0.332277	0.0874401		0.0166138	0.004372		3.40584	0.953097		NC16	D2H6	3.57344
NC17	2535543	6615622	1481324	14876879		0.383266	0.0995722		0.0191633	0.00497861		3.92848	1.08534		NC17	D2H24	3.61959
NC18	2815700	6891892	1477001	15229898		0.408553	0.0969804		0.0204276	0.00484902		4.18766	1.05709		NC18	D2H36	3.96152
NC19	2372708	6718157	1559396	14963278		0.353178	0.104215		0.0176589	0.00521074		3.62008	1.13594		NC19	D2H48	3.18685
NC20	2859099	6674227	1560267	15125018		0.428379	0.103158		0.021419	0.0051579		4.39089	1.12442		NC20	D2H72	3.90501
NC21	2450865	6781415	1370548	15500757		0.361409	0.0884181		0.0180705	0.00442091		3.70444	0.963758		NC21	D2H120	3.84375
NC22	2500864	6994870	1298351	15908723		0.357528	0.0816125		0.0178764	0.00408063		3.66467	0.889576		NC22	D2H168	4.11956
NC23	2570139	7042975	1721117	15607593		0.364922	0.110274		0.0182461	0.00551372		3.74045	1.20199		NC23	D3H0	3.11188
NC24	2538534	7235948	1578206	16079244		0.350823	0.0981518		0.0175411	0.00490759		3.59593	1.06985		NC24	D3H1	3.36114
NC25	3594112	9679802	1951578	19628236		0.3713	0.0994271		0.018565	0.00497135		3.80583	1.08376		NC25	D3H3	3.5117
NC26	3463176	10174871	1738509	19457826		0.340366	0.0893475		0.0170183	0.00446738		3.48875	0.973888		NC26	D3H6	3.58229
NC27	3791592	10896670	2112230	19500700		0.347959	0.108316		0.0173979	0.00541578		3.56658	1.18064		NC27	D3H12	3.02088
NC28	3804508	10856550	1964924	20023272		0.350434	0.098132		0.0175217	0.0049066		3.59195	1.06964		NC28	D3H24	3.3581
NC29	3123787	10452480	1720131	18986484		0.298856	0.0905977		0.0149428	0.00452988		3.06327	0.987514		NC29	D3H36	3.102
NC30	3647365	10927553	1756796	19686070		0.333777	0.0892406		0.0166888	0.00446203		3.42121	0.972722		NC30	D3H48	3.51715
NC31	3669183	7679148	1804852	15381629		0.477811	0.117338		0.0238906	0.00586691		4.89756	1.27899		NC31	D3H72	3.82926
NC32	2186083	8952168	1054898	18152363		0.244196	0.0581135		0.0122098	0.00290568		2.50301	0.633438		NC32	D3H120	3.95147
NC33	3901188	7628177	1800683	14439792		0.511418	0.124703		0.0255709	0.00623514		5.24204	1.35926		NC33	D3H168	3.85653
NC34	6258873	9022600	5519651	22036020		0.693688	0.250483		0.0346844	0.0125242		7.11031	2.73027		NC34	D4H0	2.60425
NC35	5862657	8957105	5229535	20670815		0.654526	0.252991		0.0327263	0.0126496		6.70889	2.7576		NC35	D4H1	2.43287
NC36	6080538	9238231	5355050	21848748		0.658193	0.245096		0.0329096	0.0122548		6.74648	2.67155		NC36	D4H3	2.5253
NC37	6093526	9454176	5520634	22645401		0.644533	0.243786		0.0322266	0.0121893		6.60646	2.65727		NC37	D4H6	2.48618
NC38	5970112	8873644	5570289	22059728		0.672791	0.252509		0.0336396	0.0126255		6.89611	2.75235		NC38	D4H12	2.50553
NC39	6533693	9309938	5443538	22238070		0.701798	0.244785		0.0350899	0.0122392		7.19343	2.66815		NC39	D4H24	2.69603
NC40	6041574	10000790	4782442	23608523		0.60411	0.202573		0.0302055	0.0101286		6.19212	2.20804		NC40	D4H36	2.80435
NC41	6577031	10475094	5850974	23334154		0.627873	0.250747		0.0313937	0.0125374		6.4357	2.73314		NC41	D4H48	2.35469
NC42	5563499	10595545	4764664	25214762		0.525079	0.188963		0.026254	0.00944816		5.38206	2.0597		NC42	D4H72	2.61303
NC43	6471053	11043303	5393758	26529299		0.585971	0.203313		0.0292985	0.0101657		6.0062	2.21611		NC43	D4H120	2.71024
NC44	8424465	11074724	6102549	24146958		0.760693	0.252725		0.0380346	0.0126363		7.7971	2.75471		NC44	D4H168	2.83047
NC45	28232052	6831766	10511908	16721649		4.13247	0.628641		0.206623	0.031432		42.3578	6.85218		NC45	D5H0	6.18165
NC46	25658344	7209848	9922441	16577138		3.55879	0.598562		0.17794	0.0299281		36.4776	6.52432		NC46	D5H1	5.59102
NC47	28894395	6999672	10498431	16562067		4.12796	0.633884		0.206398	0.0316942		42.3116	6.90934		NC47	D5H3	6.12383
NC48	27082337	6758805	10941431	16549005		4.00697	0.661153		0.200349	0.0330577		41.0715	7.20657		NC48	D5H6	5.69917
NC49	30937062	7139859	11011199	16800162		4.33301	0.655422		0.21665	0.0327711		44.4133	7.1441		NC49	D5H12	6.21678
NC50	29015712	7231294	10782566	15825190		4.01252	0.681355		0.200626	0.0340677		41.1283	7.42677		NC50	D5H24	5.53785
NC51	32046556	7033113	11040547	16283097		4.55653	0.678037		0.227826	0.0339019		46.7044	7.39061		NC51	D5H36	6.31942
NC52	32041370	7250919	11340239	16198821		4.41894	0.700066		0.220947	0.0350033		45.2941	7.63072		NC52	D5H48	5.93576
NC53	24226631	5169553	9377856	13623599		4.68641	0.688354		0.23432	0.0344177		48.0357	7.50306		NC53	D5H72	6.40215
NC54	21608277	5236990	8307048	12913663		4.12609	0.643276		0.206304	0.0321638		42.2924	7.01171		NC54	D5H120	6.03168
NC55	23135542	5360570	8368022	13258042		4.31587	0.631166		0.215794	0.0315583		44.2377	6.87971		NC55	D5H168	6.43017
NC56	24850175	4822045	9167545	12085817		5.15345	0.758537		0.257673	0.0379269		52.8229	8.26806		NC56	D6H0	6.38879
NC57	25802840	4814985	10007192	12008192		5.35886	0.833364		0.267943	0.0416682		54.9283	9.08366		NC57	D6H1	6.04694
NC58	25706654	4583327	10235537	12038195		5.60873	0.850255		0.280437	0.0425128		57.4895	9.26778		NC58	D6H3	6.20316
NC59	26592718	4796490	10011547	11844920		5.5442	0.845219		0.27721	0.0422609		56.8281	9.21288		NC59	D6H6	6.16833
NC60	31037185	4766890	11382797	11536604		6.51099	0.986668		0.32555	0.0493334		66.7377	10.7547		NC60	D6H12	6.20545
NC61	26159133	7751930	9969432	21479519		3.37453	0.464137		0.168727	0.0232068		34.5889	5.05909		NC61	D6H24	6.83699
NC62	28166074	7918869	10813198	21243281		3.55683	0.509017		0.177842	0.0254509		36.4575	5.54829		NC62	D6H36	6.57095
NC63	28221528	7678446	10610885	20464664		3.67542	0.518498		0.183771	0.0259249		37.6731	5.65163		NC63	D6H48	6.66588
NC64	28660281	7463281	11520784	20866309		3.84017	0.552124		0.192009	0.0276062		39.3618	6.01815		NC64	D6H72	6.54051
NC65	30223793	7883396	11406332	20764787		3.83385	0.549311		0.191693	0.0274656		39.297	5.98749		NC65	D6H120	6.56318
NC66	27542943	8203301	10147245	22128397		3.35754	0.458562		0.167877	0.0229281		34.4148	4.99833		NC66	D6H168	6.88527
NC67	9649949	9827732	3664602	27088483		0.98191	0.135283		0.0490955	0.00676413		10.0646	1.47458		NC67	D7H0	6.82538
NC68	9745346	10326594	3438316	28939700		0.943713	0.11881		0.0471857	0.00594048		9.67306	1.29503		NC68	D7H1	7.4694
NC69	9394594	10114998	3450157	28906716		0.928779	0.119355		0.0464389	0.00596774		9.51998	1.30097		NC69	D7H3	7.31761
NC70	5858323	11012628	2178166	31883377		0.531964	0.0683167		0.0265982	0.00341583		5.45263	0.744652		NC70	D7H6	7.32239
NC71	9582463	11537938	3453415	29766960		0.830518	0.116015		0.0415259	0.00580075		8.51281	1.26456		NC71	D7H12	6.73181
NC72	10149216	11225444	3721294	30315067		0.904126	0.122754		0.0452063	0.0061377		9.26729	1.33802		NC72	D7H24	6.92613
NC73	10030036	11343140	3550825	30560583		0.884238	0.11619		0.0442119	0.00580949		9.06344	1.26647		NC73	D7H36	7.15647
NC74	12018519	11734460	3937142	31725733		1.02421	0.124099		0.0512104	0.00620497		10.4981	1.35268		NC74	D7H48	7.76097
NC75	9846942	11397320	3381955	31586322		0.86397	0.10707		0.0431985	0.00535351		8.85569	1.16707		NC75	D7H72	7.588
NC76	11510692	11710745	3978098	31483187		0.982917	0.126356		0.0491459	0.00631781		10.0749	1.37728		NC76	D7H120	7.31505
NC77	11693477	11728132	4079255	30892470		0.997045	0.132047		0.0498523	0.00660235		10.2197	1.43931		NC77	D7H168	7.10042
NC78	13956599	8030752	10415672	21136713		1.73789	0.492776		0.0868947	0.0246388		17.8134	5.37126		NC78	D8H0	3.31643
NC79	10872683	8925793	7951615	24051532		1.21812	0.330607		0.060906	0.0165304		12.4857	3.60362		NC79	D8H1	3.46477
NC80	13054362	8758649	9375368	21781941		1.49045	0.430419		0.0745227	0.021521		15.2772	4.69157		NC80	D8H3	3.2563
NC81	12556046	8105505	9395297	21252230		1.54908	0.442085		0.0774538	0.0221043		15.878	4.81873		NC81	D8H6	3.29507
NC82	14817966	7718862	9893726	20293707		1.91971	0.487527		0.0959854	0.0243763		19.677	5.31404		NC82	D8H12	3.70283
NC83	6045636	10245070	4685214	27843859		0.590102	0.168267		0.0295051	0.00841337		6.04855	1.83411		NC83	D8H24	3.2978
NC84	13150789	8530184	9809428	21834024		1.54168	0.449273		0.0770839	0.0224636		15.8022	4.89707		NC84	D8H36	3.22687
NC85	14955006	8304452	11088095	21299838		1.80084	0.520572		0.0900421	0.0260286		18.4586	5.67423		NC85	D8H48	3.25306
NC86	14469828	8302318	10717925	22282780		1.74287	0.480996		0.0871433	0.0240498		17.8644	5.24285		NC86	D8H72	3.40738
NC87	15569449	8099213	10809197	21142055		1.92234	0.511265		0.096117	0.0255633		19.704	5.57279		NC87	D8H120	3.53575
NC88	14440897	8188864	10229550	20577050		1.76348	0.497134		0.088174	0.0248567		18.0757	5.41876		NC88	D8H168	3.33576
